# Supplementary material for: Sorption of Iodine on Biochar Derived from the Processing of Urban Sludge and Garden Waste at Different Pyrolysis Temperatures
Source: Molecules. 2024 Jun 25;29(13):3007. doi: 10.3390/molecules29133007 (PMC11243037; doi:10.3390/molecules29133007)
Supplement: Supplementary file 1 [file molecules-29-03007-s001.zip]

Archive with 1 entries (1 files):
- molecules-3073836-supplementary.pdf
